# Supplementary material for: Clinicopathological Characteristics and Prediction of Overall Survival and Death Within 2 Years in Diffuse Large B-Cell Lymphoma Based on Histological Images and Deep Learning
Source: Biomedicines. 2026 May 17;14(5):1134. doi: 10.3390/biomedicines14051134 (PMC13205024; doi:10.3390/biomedicines14051134)
Supplement: Supplementary file 1 [file biomedicines-14-01134-s001.zip]

Archive with 172 entries (168 files):
- Images_examples_v20260307_1507/
- Images_examples_v20260307_1507/D2Y/
- Images_examples_v20260307_1507/D2Y/D2Y (1).jpg
- Images_examples_v20260307_1507/D2Y/D2Y (10).jpg
- Images_examples_v20260307_1507/D2Y/D2Y (11).jpg
- Images_examples_v20260307_1507/D2Y/D2Y (12).jpg
- Images_examples_v20260307_1507/D2Y/D2Y (13).jpg
- Images_examples_v20260307_1507/D2Y/D2Y (14).jpg
- Images_examples_v20260307_1507/D2Y/D2Y (15).jpg
- Images_examples_v20260307_1507/D2Y/D2Y (16).jpg
- Images_examples_v20260307_1507/D2Y/D2Y (17).jpg
- Images_examples_v20260307_1507/D2Y/D2Y (18).jpg
- Images_examples_v20260307_1507/D2Y/D2Y (19).jpg
- Images_examples_v20260307_1507/D2Y/D2Y (2).jpg
- Images_examples_v20260307_1507/D2Y/D2Y (20).jpg
- Images_examples_v20260307_1507/D2Y/D2Y (21).jpg
- Images_examples_v20260307_1507/D2Y/D2Y (22).jpg
- Images_examples_v20260307_1507/D2Y/D2Y (23).jpg
- Images_examples_v20260307_1507/D2Y/D2Y (24).jpg
- Images_examples_v20260307_1507/D2Y/D2Y (25).jpg
- Images_examples_v20260307_1507/D2Y/D2Y (26).jpg
- Images_examples_v20260307_1507/D2Y/D2Y (27).jpg
- Images_examples_v20260307_1507/D2Y/D2Y (28).jpg
- Images_examples_v20260307_1507/D2Y/D2Y (29).jpg
- Images_examples_v20260307_1507/D2Y/D2Y (3).jpg
- Images_examples_v20260307_1507/D2Y/D2Y (30).jpg
- Images_examples_v20260307_1507/D2Y/D2Y (31).jpg
- Images_examples_v20260307_1507/D2Y/D2Y (32).jpg
- Images_examples_v20260307_1507/D2Y/D2Y (33).jpg
- Images_examples_v20260307_1507/D2Y/D2Y (34).jpg
- Images_examples_v20260307_1507/D2Y/D2Y (35).jpg
- Images_examples_v20260307_1507/D2Y/D2Y (36).jpg
- Images_examples_v20260307_1507/D2Y/D2Y (37).jpg
- Images_examples_v20260307_1507/D2Y/D2Y (38).jpg
- Images_examples_v20260307_1507/D2Y/D2Y (39).jpg
- Images_examples_v20260307_1507/D2Y/D2Y (4).jpg
- Images_examples_v20260307_1507/D2Y/D2Y (40).jpg
- Images_examples_v20260307_1507/D2Y/D2Y (41).jpg
- Images_examples_v20260307_1507/D2Y/D2Y (42).jpg
- Images_examples_v20260307_1507/D2Y/D2Y (43).jpg
- Images_examples_v20260307_1507/D2Y/D2Y (44).jpg
- Images_examples_v20260307_1507/D2Y/D2Y (45).jpg
- Images_examples_v20260307_1507/D2Y/D2Y (46).jpg
- Images_examples_v20260307_1507/D2Y/D2Y (47).jpg
- Images_examples_v20260307_1507/D2Y/D2Y (48).jpg
- Images_examples_v20260307_1507/D2Y/D2Y (49).jpg
- Images_examples_v20260307_1507/D2Y/D2Y (5).jpg
- Images_examples_v20260307_1507/D2Y/D2Y (50).jpg
- Images_examples_v20260307_1507/D2Y/D2Y (51).jpg
- Images_examples_v20260307_1507/D2Y/D2Y (52).jpg
- Images_examples_v20260307_1507/D2Y/D2Y (53).jpg
- Images_examples_v20260307_1507/D2Y/D2Y (54).jpg
- Images_examples_v20260307_1507/D2Y/D2Y (55).jpg
- Images_examples_v20260307_1507/D2Y/D2Y (56).jpg
- Images_examples_v20260307_1507/D2Y/D2Y (57).jpg
- Images_examples_v20260307_1507/D2Y/D2Y (58).jpg
- Images_examples_v20260307_1507/D2Y/D2Y (59).jpg
- Images_examples_v20260307_1507/D2Y/D2Y (6).jpg
- Images_examples_v20260307_1507/D2Y/D2Y (60).jpg
- Images_examples_v20260307_1507/D2Y/D2Y (7).jpg
- Images_examples_v20260307_1507/D2Y/D2Y (8).jpg
- Images_examples_v20260307_1507/D2Y/D2Y (9).jpg
- Images_examples_v20260307_1507/Others/
- Images_examples_v20260307_1507/Others/Others (1).jpg
- Images_examples_v20260307_1507/Others/Others (10).jpg
- Images_examples_v20260307_1507/Others/Others (11).jpg
- Images_examples_v20260307_1507/Others/Others (12).jpg
- Images_examples_v20260307_1507/Others/Others (13).jpg
- Images_examples_v20260307_1507/Others/Others (14).jpg
- Images_examples_v20260307_1507/Others/Others (15).jpg
- Images_examples_v20260307_1507/Others/Others (16).jpg
- Images_examples_v20260307_1507/Others/Others (17).jpg
- Images_examples_v20260307_1507/Others/Others (18).jpg
- Images_examples_v20260307_1507/Others/Others (19).jpg
- Images_examples_v20260307_1507/Others/Others (2).jpg
- Images_examples_v20260307_1507/Others/Others (20).jpg
- Images_examples_v20260307_1507/Others/Others (21).jpg
- Images_examples_v20260307_1507/Others/Others (22).jpg
- Images_examples_v20260307_1507/Others/Others (23).jpg
- Images_examples_v20260307_1507/Others/Others (24).jpg
- Images_examples_v20260307_1507/Others/Others (25).jpg
- Images_examples_v20260307_1507/Others/Others (26).jpg
- Images_examples_v20260307_1507/Others/Others (27).jpg
- Images_examples_v20260307_1507/Others/Others (28).jpg
- Images_examples_v20260307_1507/Others/Others (29).jpg
- Images_examples_v20260307_1507/Others/Others (3).jpg
- Images_examples_v20260307_1507/Others/Others (30).jpg
- Images_examples_v20260307_1507/Others/Others (31).jpg
- Images_examples_v20260307_1507/Others/Others (32).jpg
- Images_examples_v20260307_1507/Others/Others (33).jpg
- Images_examples_v20260307_1507/Others/Others (34).jpg
- Images_examples_v20260307_1507/Others/Others (35).jpg
- Images_examples_v20260307_1507/Others/Others (36).jpg
- Images_examples_v20260307_1507/Others/Others (37).jpg
- Images_examples_v20260307_1507/Others/Others (38).jpg
- Images_examples_v20260307_1507/Others/Others (39).jpg
- Images_examples_v20260307_1507/Others/Others (4).jpg
- Images_examples_v20260307_1507/Others/Others (40).jpg
- Images_examples_v20260307_1507/Others/Others (41).jpg
- Images_examples_v20260307_1507/Others/Others (42).jpg
- Images_examples_v20260307_1507/Others/Others (43).jpg
- Images_examples_v20260307_1507/Others/Others (44).jpg
- Images_examples_v20260307_1507/Others/Others (45).jpg
- Images_examples_v20260307_1507/Others/Others (46).jpg
- Images_examples_v20260307_1507/Others/Others (47).jpg
- Images_examples_v20260307_1507/Others/Others (48).jpg
- Images_examples_v20260307_1507/Others/Others (5).jpg
- Images_examples_v20260307_1507/Others/Others (6).jpg
- Images_examples_v20260307_1507/Others/Others (7).jpg
- Images_examples_v20260307_1507/Others/Others (8).jpg
- Images_examples_v20260307_1507/Others/Others (9).jpg
- Images_examples_v20260307_1507/Reactive/
- Images_examples_v20260307_1507/Reactive/Reactive (1).jpg
- Images_examples_v20260307_1507/Reactive/Reactive (10).jpg
- Images_examples_v20260307_1507/Reactive/Reactive (11).jpg
- Images_examples_v20260307_1507/Reactive/Reactive (12).jpg
- Images_examples_v20260307_1507/Reactive/Reactive (13).jpg
- Images_examples_v20260307_1507/Reactive/Reactive (14).jpg
- Images_examples_v20260307_1507/Reactive/Reactive (15).jpg
- Images_examples_v20260307_1507/Reactive/Reactive (16).jpg
- Images_examples_v20260307_1507/Reactive/Reactive (17).jpg
- Images_examples_v20260307_1507/Reactive/Reactive (18).jpg
- Images_examples_v20260307_1507/Reactive/Reactive (19).jpg
- Images_examples_v20260307_1507/Reactive/Reactive (2).jpg
- Images_examples_v20260307_1507/Reactive/Reactive (20).jpg
- Images_examples_v20260307_1507/Reactive/Reactive (21).jpg
- Images_examples_v20260307_1507/Reactive/Reactive (22).jpg
- Images_examples_v20260307_1507/Reactive/Reactive (23).jpg
- Images_examples_v20260307_1507/Reactive/Reactive (24).jpg
- Images_examples_v20260307_1507/Reactive/Reactive (25).jpg
- Images_examples_v20260307_1507/Reactive/Reactive (26).jpg
- Images_examples_v20260307_1507/Reactive/Reactive (27).jpg
- Images_examples_v20260307_1507/Reactive/Reactive (28).jpg
- Images_examples_v20260307_1507/Reactive/Reactive (29).jpg
- Images_examples_v20260307_1507/Reactive/Reactive (3).jpg
- Images_examples_v20260307_1507/Reactive/Reactive (30).jpg
- Images_examples_v20260307_1507/Reactive/Reactive (31).jpg
- Images_examples_v20260307_1507/Reactive/Reactive (32).jpg
- Images_examples_v20260307_1507/Reactive/Reactive (33).jpg
- Images_examples_v20260307_1507/Reactive/Reactive (34).jpg
- Images_examples_v20260307_1507/Reactive/Reactive (35).jpg
- Images_examples_v20260307_1507/Reactive/Reactive (36).jpg
- Images_examples_v20260307_1507/Reactive/Reactive (37).jpg
- Images_examples_v20260307_1507/Reactive/Reactive (38).jpg
- Images_examples_v20260307_1507/Reactive/Reactive (39).jpg
- Images_examples_v20260307_1507/Reactive/Reactive (4).jpg
- Images_examples_v20260307_1507/Reactive/Reactive (40).jpg
- Images_examples_v20260307_1507/Reactive/Reactive (41).jpg
- Images_examples_v20260307_1507/Reactive/Reactive (42).jpg
- Images_examples_v20260307_1507/Reactive/Reactive (43).jpg
- Images_examples_v20260307_1507/Reactive/Reactive (44).jpg
- Images_examples_v20260307_1507/Reactive/Reactive (45).jpg
- Images_examples_v20260307_1507/Reactive/Reactive (46).jpg
- Images_examples_v20260307_1507/Reactive/Reactive (47).jpg
- Images_examples_v20260307_1507/Reactive/Reactive (48).jpg
- Images_examples_v20260307_1507/Reactive/Reactive (49).jpg
- Images_examples_v20260307_1507/Reactive/Reactive (5).jpg
- Images_examples_v20260307_1507/Reactive/Reactive (50).jpg
- Images_examples_v20260307_1507/Reactive/Reactive (51).jpg
- Images_examples_v20260307_1507/Reactive/Reactive (52).jpg
- Images_examples_v20260307_1507/Reactive/Reactive (53).jpg
- Images_examples_v20260307_1507/Reactive/Reactive (54).jpg
- Images_examples_v20260307_1507/Reactive/Reactive (55).jpg
- Images_examples_v20260307_1507/Reactive/Reactive (56).jpg
- Images_examples_v20260307_1507/Reactive/Reactive (57).jpg
- Images_examples_v20260307_1507/Reactive/Reactive (58).jpg
- Images_examples_v20260307_1507/Reactive/Reactive (59).jpg
- Images_examples_v20260307_1507/Reactive/Reactive (6).jpg
- Images_examples_v20260307_1507/Reactive/Reactive (60).jpg
- Images_examples_v20260307_1507/Reactive/Reactive (7).jpg
- Images_examples_v20260307_1507/Reactive/Reactive (8).jpg
- Images_examples_v20260307_1507/Reactive/Reactive (9).jpg
